# Supplementary material for: Nigrospora oryzae Causing Leaf Spot Disease on Chrysanthemum × morifolium Ramat and Screening of Its Potential Antagonistic Bacteria
Source: Microorganisms. 2023 Sep 1;11(9):2224. doi: 10.3390/microorganisms11092224 (PMC10537370; doi:10.3390/microorganisms11092224)
Supplement: Supplementary file 1 [file microorganisms-11-02224-s001.zip]

Archive with 1 entries (1 files):
- microorganisms-2558272-supplementary.pdf
